# Supplementary material for: Propolis Integration Methods into Solutions for Highly Loaded Propolis Fibers by Needleless Electrospinning
Source: Molecules. 2022 Apr 2;27(7):2311. doi: 10.3390/molecules27072311 (PMC9000478; doi:10.3390/molecules27072311)
Supplement: Supplementary file 1 [file molecules-27-02311-s001.zip]

Archive with 1 entries (1 files):
- molecules-1640709-supplementary.pdf
